# Supplementary material for: Electrospun Polybenzimidazole Membranes: Fabrication and Fine-Tuning Through Physical and Statistical Approaches
Source: Polymers (Basel). 2025 Jun 6;17(12):1594. doi: 10.3390/polym17121594 (PMC12199289; doi:10.3390/polym17121594)
Supplement: Supplementary file 1 [file polymers-17-01594-s001.zip]

Archive with 1 entries (1 files):
- polymers-3660678-supplementary.pdf
